# Supplementary material for: Ti2C-TiO2 MXene Nanocomposite-Based High-Efficiency Non-Enzymatic Glucose Sensing Platform for Diabetes Monitoring
Source: Sensors (Basel). 2022 Jul 26;22(15):5589. doi: 10.3390/s22155589 (PMC9371085; doi:10.3390/s22155589)
Supplement: Supplementary file 1 [file sensors-22-05589-s001.zip]

Archive with 1 entries (1 files):
- sensors-1776378-supplementary.pdf
